# Supplementary material for: New species and records of the subgenus Libnotes (Laosa) Edwards (Diptera, Limoniidae) from China with a key to world species
Source: Zookeys. 2021 Jun 1;1041:101–12. doi: 10.3897/zookeys.1041.65906 (PMC8187297; doi:10.3897/zookeys.1041.65906)
Supplement: XML Treatment for Libnotes (Laosa) baiyunensis [file zookeys.1041.65906-treatment1.xml]

<!DOCTYPE tp:taxon-treatment
  PUBLIC "-//TaxonX//DTD Taxonomic Treatment Publishing DTD v0 20100105//EN" "tax-treatment-NSO.dtd">
<tp:taxon-treatment xmlns:tp="http://www.plazi.org/taxpub"><tp:treatment-meta><kwd-group><label>Taxon classification</label><kwd><named-content xmlns:xlink="http://www.w3.org/1999/xlink" content-type="kingdom">Animalia</named-content></kwd><kwd><named-content xmlns:xlink="http://www.w3.org/1999/xlink" content-type="order">Diptera</named-content></kwd><kwd><named-content xmlns:xlink="http://www.w3.org/1999/xlink" content-type="family">Limoniidae</named-content></kwd></kwd-group><mixed-citation publication-type="journal"><person-group><name><surname>Kang</surname><given-names>Zehui</given-names></name><name><surname>Zhang</surname><given-names>Xiao</given-names></name></person-group><article-title>New species and records of the subgenus <tp:taxon-name><tp:taxon-name-part taxon-name-part-type="genus" reg="Libnotes">Libnotes</tp:taxon-name-part> (<tp:taxon-name-part taxon-name-part-type="subgenus" reg="Laosa">Laosa</tp:taxon-name-part>)</tp:taxon-name> Edwards (<tp:taxon-name><tp:taxon-name-part taxon-name-part-type="order">Diptera</tp:taxon-name-part></tp:taxon-name>, <tp:taxon-name><tp:taxon-name-part taxon-name-part-type="family">Limoniidae</tp:taxon-name-part></tp:taxon-name>) from China with a key to world species</article-title><source>Zookeys</source><day>01</day><month>6</month><year>2021</year><volume>1041</volume><fpage>101</fpage><lpage>112</lpage><pub-id pub-id-type="doi">10.3897/zookeys.1041.65906</pub-id></mixed-citation></tp:treatment-meta><tp:nomenclature><tp:taxon-name><object-id xmlns:xlink="http://www.w3.org/1999/xlink" content-type="arpha" xlink:type="simple">6395D881-A8E6-5CC8-B02C-4FC3A3C84288</object-id>
              <tp:taxon-name-part taxon-name-part-type="genus" reg="Libnotes">Libnotes</tp:taxon-name-part> (<tp:taxon-name-part taxon-name-part-type="subgenus" reg="Laosa">Laosa</tp:taxon-name-part>) <tp:taxon-name-part taxon-name-part-type="species" reg="baiyunensis">baiyunensis</tp:taxon-name-part><object-id xmlns:xlink="http://www.w3.org/1999/xlink" content-type="zoobank" xlink:type="simple">http://zoobank.org/EE267965-E009-46B7-B13D-6129B6F06E2A</object-id></tp:taxon-name><tp:taxon-status xmlns:xlink="http://www.w3.org/1999/xlink" xlink:type="simple"> sp. nov.</tp:taxon-status><xref ref-type="fig" rid="F2">Figs 2</xref><xref ref-type="fig" rid="F3">, 3</xref></tp:nomenclature><tp:treatment-sec sec-type="material" id="SECID0ELHAG"><title>Specimens examined.</title><p><bold><italic>Holotype</italic>,</bold> male (<named-content xmlns:xlink="http://www.w3.org/1999/xlink" content-type="dwc:institutional_code" xlink:type="simple">CAU</named-content>), China: Henan, Songxian, Mt. Baiyun, 2002.VII.22, Ding Yang. <bold><italic>Paratypes</italic></bold>: 1 male (<named-content xmlns:xlink="http://www.w3.org/1999/xlink" content-type="dwc:institutional_code" xlink:type="simple">CAU</named-content>), same data as holotype. 1 male 1 female (<named-content xmlns:xlink="http://www.w3.org/1999/xlink" content-type="dwc:institutional_code" xlink:type="simple">CAU</named-content>), China: Henan, Songxian, Mt. Baiyun (1500 m), 2008.VIII.14, Ding Yang.</p></tp:treatment-sec><tp:treatment-sec sec-type="diagnosis" id="SECID0EIIAG"><title>Diagnosis.</title><p>Anterior scutum brown with side edges brownish black. Pleura brownish yellow with a broad brownish black stripe extending from cervical region to base of wing. Tip of wing round. Wing nearly unpatterned except some pale brown patches around cross veins and portions of longitudinal veins, without conspicuous crossband from top to bottom. Sc long, ending near middle of cell dm. Rs slightly curved. R<sub>2</sub> slightly before tip of Sc<sub>2</sub>. Two additional cross veins in cells r<sub>3</sub> and r<sub>5</sub>, the former (r-r) beyond distal end of cell dm, the latter (r-m) aligned with distal end of cell dm; m-m twice as long as basal section of M<sub>3</sub>. Basal section of CuA<sub>1</sub> far beyond fork of M and at about 1/3 of cell dm. Tip of A<sub>2</sub> nearly straight.</p></tp:treatment-sec><tp:treatment-sec sec-type="description" id="SECID0E3IAG"><title>Description.</title><p><bold>Male.</bold> Body length 12.0–14.0 mm, wing length 19.0–22.0 mm.</p><p><bold><italic>Head</italic></bold> (Fig. <xref ref-type="fig" rid="F2">2b</xref>). Brown. Hairs on head brown. Antenna length 2.9 mm, brown. Scape long cylindrical; pedicel oval, nearly as long as first flagellomere; flagellomeres oval, tapering apically, terminal flagellomere 1.5 times as long as preceding segment. Mouthparts brown with white hairs; palpus brown with brown hairs.</p><fig id="F2" position="float" orientation="portrait"><object-id xmlns:xlink="http://www.w3.org/1999/xlink" content-type="doi" xlink:type="simple">10.3897/zookeys.1041.65906.figure2</object-id><object-id xmlns:xlink="http://www.w3.org/1999/xlink" content-type="arpha" xlink:type="simple">B74A3DA8-9A13-5BA8-BD99-CBC60A90E533</object-id><label>Figure 2.</label><caption><p><tp:taxon-name><tp:taxon-name-part taxon-name-part-type="genus" reg="Libnotes">Libnotes</tp:taxon-name-part> (<tp:taxon-name-part taxon-name-part-type="subgenus" reg="Laosa">Laosa</tp:taxon-name-part>) <tp:taxon-name-part taxon-name-part-type="species" reg="baiyunensis">baiyunensis</tp:taxon-name-part></tp:taxon-name> sp. nov. <bold>a</bold> habitus of male, lateral view <bold>b</bold> head, dorsal view <bold>c</bold> thorax, dorsal view <bold>d</bold> wing <bold>e</bold> female ovipositor, lateral view. Scale bars: 5.0 mm (<bold>a</bold>); 3.0 mm (<bold>d</bold>); 1.0 mm (<bold>b, c</bold>); 0.2 mm (<bold>e</bold>).</p></caption><graphic xmlns:xlink="http://www.w3.org/1999/xlink" xlink:href="zookeys-1041-101-g002.jpg" position="float" orientation="portrait" xlink:type="simple" id="oo_550522.jpg"><uri content-type="original_file" xlink:type="simple">https://binary.pensoft.net/fig/550522</uri></graphic></fig><p><bold><italic>Thorax</italic></bold> (Fig. <xref ref-type="fig" rid="F2">2c</xref>). Pronotum brown with sides brownish black. Prescutum brown with side edges brownish black. Anterior scutum brown with side edges brownish black; posterior scutum brown. Scutellum pale brown. Mediotergite pale brown with sides brownish black. Pleura (Fig. <xref ref-type="fig" rid="F2">2a</xref>) brownish yellow with a broad brownish black stripe extending from cervical region to base of wing. Hairs on thorax white. Coxae yellow; trochanters pale yellow; femora yellow to brownish yellow with tips dark brown; tibiae brown; tarsi brown. Hairs on legs dark brown. Wing (Fig. <xref ref-type="fig" rid="F2">2d</xref>) tinged with pale brownish yellow. Darkened areas around cross veins, distal end of cell dm and CuA<sub>1</sub>, tip of M<sub>1+2</sub>, CuA and A<sub>2</sub>; three small spots at base of Rs, at fork of Sc, and over R<sub>2</sub> and tip of Sc<sub>2</sub>. Venation: Sc long, ending far beyond fork of Rs and near middle of cell dm. Basal section of Sc<sub>2</sub> very close to tip of Sc<sub>1</sub>. Tip of Sc<sub>2</sub> nearly transverse, indistinct at wing margin. Rs very short, slightly sinuous. R<sub>2</sub> slightly before tip of Sc<sub>2</sub>. Radial and medial veins distinctly curved caudally before wing margin. Two additional cross veins in cells r<sub>3</sub> and r<sub>5</sub>, the former (r-r) at middle of cell r<sub>3</sub>, the latter (r-m) at basal 2/5 of cell r<sub>5</sub> and aligned with distal end of cell dm. Cell dm elongate, more than 5 times as long as its width; m-m elongate, twice as long as basal section of M<sub>3</sub>. Basal section of CuA<sub>1</sub> far beyond fork of M and at about 1/3 of cell dm. A<sub>1</sub> straight. A<sub>2</sub> slightly sinuous. Halter length 2.6 mm, yellow with knob brown.</p><p><bold><italic>Abdomen</italic>.</bold> Tergites brownish yellow with a brown median stripe, lateral borders brown; eighth tergite brown. Sternites brownish yellow with eighth sternite brown. Hairs on abdomen white.</p><p><bold><italic>Hypopygium</italic></bold> (Fig. <xref ref-type="fig" rid="F3">3</xref>). Ninth tergite with widely rounded posterior margin and small median emargination. Gonocoxite elongate, slender with an elongate, blunt-apexed ventromesal lobe; inside edge with small setose bulge. Outer gonostylus arched at 2/3 length, tip acute. Inner gonostylus short, oval with long, arched rostral prolongation armed with two spines near base from a single tubercle; an elongate lobe arising dorsally near base with a brush of long setae at apex, at right angle to lobe and directed laterally. Paramere wide at base, elongate, triangular distally. Penis long, tip sunken in the middle.</p><fig id="F3" position="float" orientation="portrait"><object-id xmlns:xlink="http://www.w3.org/1999/xlink" content-type="doi" xlink:type="simple">10.3897/zookeys.1041.65906.figure3</object-id><object-id xmlns:xlink="http://www.w3.org/1999/xlink" content-type="arpha" xlink:type="simple">125AD928-D5DE-5078-9D98-257711239556</object-id><label>Figure 3.</label><caption><p><tp:taxon-name><tp:taxon-name-part taxon-name-part-type="genus" reg="Libnotes">Libnotes</tp:taxon-name-part> (<tp:taxon-name-part taxon-name-part-type="subgenus" reg="Laosa">Laosa</tp:taxon-name-part>) <tp:taxon-name-part taxon-name-part-type="species" reg="baiyunensis">baiyunensis</tp:taxon-name-part></tp:taxon-name> sp. nov. <bold>a</bold> male hypopygium, dorsal view <bold>b</bold> male hypopygium, ventral view. Scale bars: 0.5 mm.</p></caption><graphic xmlns:xlink="http://www.w3.org/1999/xlink" xlink:href="zookeys-1041-101-g003.jpg" position="float" orientation="portrait" xlink:type="simple" id="oo_550523.jpg"><uri content-type="original_file" xlink:type="simple">https://binary.pensoft.net/fig/550523</uri></graphic></fig><p><bold>Female.</bold> Body length 11.5 mm, wing length 17.5 mm. Similar to male, but eighth tergite brownish yellow with a broad brown median stripe. Tenth tergite brown. Cercus (Fig. <xref ref-type="fig" rid="F2">2e</xref>) brown, tip slightly exceeding tip of hypogynial valve. Hypogynial valve brownish yellow with borders darker, base slightly beyond base of tenth tergite.</p></tp:treatment-sec><tp:treatment-sec sec-type="etymology" id="SECID0EMOAG"><title>Etymology.</title><p>The species is named after the type locality Mt. Baiyun.</p></tp:treatment-sec><tp:treatment-sec sec-type="distribution" id="SECID0EROAG"><title>Distribution.</title><p>China (Henan).</p></tp:treatment-sec><tp:treatment-sec sec-type="remarks" id="SECID0EWOAG"><title>Remarks.</title><p>This species is somewhat similar to <tp:taxon-name><tp:taxon-name-part taxon-name-part-type="genus" reg="Libnotes">L.</tp:taxon-name-part> (<tp:taxon-name-part taxon-name-part-type="subgenus" reg="Libnotes">L.</tp:taxon-name-part>) <tp:taxon-name-part taxon-name-part-type="species" reg="charmosyne">charmosyne</tp:taxon-name-part></tp:taxon-name> from South Korea and Japan in having similar spots on the wing, but it can be easily distinguished from the latter by the pleura of the thorax being brownish yellow with a broad brownish black stripe, the crossvein r-r being 1.5 to 2 times its length before R<sub>2</sub>, the crossvein r-m being aligned with the distal end of cell dm, the basal section of CuA<sub>1</sub> being far beyond the fork of M and at about 1/3 of cell dm (Fig. <xref ref-type="fig" rid="F2">2d</xref>), and the inner gonostylus being about 2/3 length of the gonocoxite (Fig. <xref ref-type="fig" rid="F3">3a</xref>), whereas in <tp:taxon-name><tp:taxon-name-part taxon-name-part-type="genus" reg="Libnotes">L.</tp:taxon-name-part> (<tp:taxon-name-part taxon-name-part-type="subgenus" reg="Libnotes">L.</tp:taxon-name-part>) <tp:taxon-name-part taxon-name-part-type="species" reg="charmosyne">charmosyne</tp:taxon-name-part></tp:taxon-name>, the pleura of the thorax is dark brownish gray, the crossvein r-r is near R<sub>2</sub>, the crossvein r-m is distinctly before the distal end of cell dm, the basal section of CuA<sub>1</sub> is beyond the fork of M and at 1/6–1/5 of cell dm, and the inner gonostylus is half the length of the gonocoxite (<xref ref-type="bibr" rid="B12">Alexander 1958</xref>; <xref ref-type="bibr" rid="B25">Podenas and Byun 2018</xref>).</p></tp:treatment-sec><ref-list><ref id="B12"><mixed-citation xmlns:xlink="http://www.w3.org/1999/xlink" xlink:type="simple"><person-group><name name-style="western"><surname>Alexander</surname><given-names>CP</given-names></name></person-group> (<year>1958</year>) <article-title>Undescribed species of Japanese <tp:taxon-name><tp:taxon-name-part taxon-name-part-type="family">Tipulidae</tp:taxon-name-part></tp:taxon-name> (<tp:taxon-name><tp:taxon-name-part taxon-name-part-type="order">Diptera</tp:taxon-name-part></tp:taxon-name>). Part I.</article-title><source>Transactions of the Shikoku Entomological Society</source><volume>6</volume>: <fpage>1</fpage>–<lpage>8</lpage>.</mixed-citation></ref><ref id="B25"><mixed-citation xmlns:xlink="http://www.w3.org/1999/xlink" xlink:type="simple"><person-group><name name-style="western"><surname>Podenas</surname><given-names>S</given-names></name><name name-style="western"><surname>Byun</surname><given-names>HW</given-names></name></person-group> (<year>2018</year>) <article-title><italic><tp:taxon-name><tp:taxon-name-part taxon-name-part-type="genus">Libnotes</tp:taxon-name-part></tp:taxon-name></italic> crane flies (<tp:taxon-name><tp:taxon-name-part taxon-name-part-type="order">Diptera</tp:taxon-name-part></tp:taxon-name>: <tp:taxon-name><tp:taxon-name-part taxon-name-part-type="family">Limoniidae</tp:taxon-name-part></tp:taxon-name>) from Jeju Island (South Korea).</article-title><source>Zootaxa</source><volume>4483</volume>: <fpage>375</fpage>–<lpage>384</lpage>. <ext-link xlink:type="simple" ext-link-type="doi" xlink:href="10.11646/zootaxa.4483.2.9">https://doi.org/10.11646/zootaxa.4483.2.9</ext-link></mixed-citation></ref></ref-list></tp:taxon-treatment>
