# Supplementary material for: New species and records of the subgenus Libnotes (Laosa) Edwards (Diptera, Limoniidae) from China with a key to world species
Source: Zookeys. 2021 Jun 1;1041:101–12. doi: 10.3897/zookeys.1041.65906 (PMC8187297; doi:10.3897/zookeys.1041.65906)
Supplement: XML Treatment for Libnotes (Laosa) fuscinervis [file zookeys.1041.65906-treatment2.xml]

<!DOCTYPE tp:taxon-treatment
  PUBLIC "-//TaxonX//DTD Taxonomic Treatment Publishing DTD v0 20100105//EN" "tax-treatment-NSO.dtd">
<tp:taxon-treatment xmlns:tp="http://www.plazi.org/taxpub"><tp:treatment-meta><kwd-group><label>Taxon classification</label><kwd><named-content xmlns:xlink="http://www.w3.org/1999/xlink" content-type="kingdom">Animalia</named-content></kwd><kwd><named-content xmlns:xlink="http://www.w3.org/1999/xlink" content-type="order">Diptera</named-content></kwd><kwd><named-content xmlns:xlink="http://www.w3.org/1999/xlink" content-type="family">Limoniidae</named-content></kwd></kwd-group><mixed-citation publication-type="journal"><person-group><name><surname>Kang</surname><given-names>Zehui</given-names></name><name><surname>Zhang</surname><given-names>Xiao</given-names></name></person-group><article-title>New species and records of the subgenus <tp:taxon-name><tp:taxon-name-part taxon-name-part-type="genus" reg="Libnotes">Libnotes</tp:taxon-name-part> (<tp:taxon-name-part taxon-name-part-type="subgenus" reg="Laosa">Laosa</tp:taxon-name-part>)</tp:taxon-name> Edwards (<tp:taxon-name><tp:taxon-name-part taxon-name-part-type="order">Diptera</tp:taxon-name-part></tp:taxon-name>, <tp:taxon-name><tp:taxon-name-part taxon-name-part-type="family">Limoniidae</tp:taxon-name-part></tp:taxon-name>) from China with a key to world species</article-title><source>Zookeys</source><day>01</day><month>6</month><year>2021</year><volume>1041</volume><fpage>101</fpage><lpage>112</lpage><pub-id pub-id-type="doi">10.3897/zookeys.1041.65906</pub-id></mixed-citation></tp:treatment-meta><tp:nomenclature><tp:taxon-name><object-id xmlns:xlink="http://www.w3.org/1999/xlink" content-type="arpha" xlink:type="simple">048C847A-35E8-58A0-B3D2-CFFD6E2664D5</object-id>
              <tp:taxon-name-part taxon-name-part-type="genus" reg="Libnotes">Libnotes</tp:taxon-name-part> (<tp:taxon-name-part taxon-name-part-type="subgenus" reg="Laosa">Laosa</tp:taxon-name-part>) <tp:taxon-name-part taxon-name-part-type="species" reg="fuscinervis">fuscinervis</tp:taxon-name-part></tp:taxon-name><tp:taxon-authority>Brunetti, 1912</tp:taxon-authority><xref ref-type="fig" rid="F4">Figs 4</xref><xref ref-type="fig" rid="F5">, 5</xref><tp:nomenclature-citation-list><tp:nomenclature-citation><tp:taxon-name>
                  <tp:taxon-name-part taxon-name-part-type="genus" reg="Libnotes">Libnotes</tp:taxon-name-part> <tp:taxon-name-part taxon-name-part-type="species" reg="fuscinervis">fuscinervis</tp:taxon-name-part></tp:taxon-name><comment>Brunetti, 1912: 411. Type locality: Dajiling, East Himalayas (India).</comment></tp:nomenclature-citation></tp:nomenclature-citation-list></tp:nomenclature><tp:treatment-sec sec-type="material" id="SECID0EMSAG"><title>Specimens examined.</title><p><bold><italic>Paratype</italic>,</bold> male (<named-content xmlns:xlink="http://www.w3.org/1999/xlink" content-type="dwc:institutional_code" xlink:type="simple">NHM</named-content>), India: East Himalayas, Dajiling (1829 m), 1908.IX.22, E. Brunetti. <bold>Other material</bold>: 1 male (<abbrev xmlns:xlink="http://www.w3.org/1999/xlink" content-type="institution" xlink:title="Qingdao Agricultural University, Shandong, China" id="ABBRID0E5SAG" xlink:type="simple">QAU</abbrev>), China: Yunnan, Lvchun, Yakou (1931 m), 2016.VII.7, Qilemoge.</p></tp:treatment-sec><tp:treatment-sec sec-type="diagnosis" id="SECID0EDTAG"><title>Diagnosis.</title><p>Anterior scutum brown with a broad, posteriorly subdivided, dark brown median stripe and a spot on each side of it; posterior half of median stripe with a paler division that broadens out across posterior scutum and scutellum. Pleura brownish yellow with a broad, anteriorly indistinct, brownish black stripe extending from cervical region to mediotergite. Tip of wing round. Wing with many conspicuous spots but without conspicuous crossband from top to bottom. Sc long, ending at 1/3 of cell dm. Rs slightly curved. R<sub>2</sub> before tip of Sc<sub>2</sub> and distance between them about length of R<sub>2</sub>. Crossvein r-r before distal end of cell dm. Additional cross vein in cell r<sub>5</sub> absent; m-m twice as long as basal section of M<sub>3</sub>. Basal section of CuA<sub>1</sub> far beyond fork of M and at about 1/4 of cell dm. Tip of A<sub>2</sub> slightly curved.</p></tp:treatment-sec><tp:treatment-sec sec-type="description" id="SECID0EXTAG"><title>Description.</title><p><bold>Male.</bold> Body length 9.5 mm, wing length 14.5 mm.</p><p><bold><italic>Head</italic></bold> (Fig. <xref ref-type="fig" rid="F4">4b</xref>). Brownish yellow. Hairs on head brown. Antenna length 2.0 mm, dark brownish yellow. Scape long cylindrical; pedicel oval, nearly as long as first flagellomere; flagellomeres oval, tapering apically, terminal flagellomere 1.5 times as long as preceding segment. Mouthparts brown with white hairs; palpus brown with brown hairs.</p><fig id="F4" position="float" orientation="portrait"><object-id xmlns:xlink="http://www.w3.org/1999/xlink" content-type="doi" xlink:type="simple">10.3897/zookeys.1041.65906.figure4</object-id><object-id xmlns:xlink="http://www.w3.org/1999/xlink" content-type="arpha" xlink:type="simple">6A406A6B-5AD5-5879-9C54-44DF61313F06</object-id><label>Figure 4.</label><caption><p><tp:taxon-name><tp:taxon-name-part taxon-name-part-type="genus" reg="Libnotes">Libnotes</tp:taxon-name-part> (<tp:taxon-name-part taxon-name-part-type="subgenus" reg="Laosa">Laosa</tp:taxon-name-part>) <tp:taxon-name-part taxon-name-part-type="species" reg="fuscinervis">fuscinervis</tp:taxon-name-part></tp:taxon-name> Brunetti, 1912 <bold>a</bold> habitus of male, lateral view <bold>b</bold> head, dorsal view <bold>c</bold> thorax, dorsal view <bold>d</bold> wing. Scale bars: 5.0 mm (<bold>a</bold>); 2.0 mm (<bold>d</bold>); 1.0 mm (<bold>b, c</bold>).</p></caption><graphic xmlns:xlink="http://www.w3.org/1999/xlink" xlink:href="zookeys-1041-101-g004.jpg" position="float" orientation="portrait" xlink:type="simple" id="oo_550524.jpg"><uri content-type="original_file" xlink:type="simple">https://binary.pensoft.net/fig/550524</uri></graphic></fig><p><bold><italic>Thorax</italic></bold> (Fig. <xref ref-type="fig" rid="F4">4c</xref>). Pronotum brownish yellow. Prescutum brown. Anterior scutum brown with a broad, posteriorly subdivided, dark brown median stripe and a spot on each side of it; posterior scutum brownish black with a broad yellow median stripe. Scutellum brownish black with a broad yellow median stripe. Mediotergite brownish black with a narrow yellow median stripe. Pleura (Fig. <xref ref-type="fig" rid="F4">4a</xref>) brownish yellow with a broad, anteriorly indistinct, brownish black stripe extending from cervical region to mediotergite. Hairs on thorax white. Coxae brownish yellow; trochanters yellow; femora brownish yellow with subtips brownish black; tibiae brownish yellow with tips narrowly brownish black; tarsi brownish yellow with tips brownish black. Hairs on legs dark brown. Wing (Fig. <xref ref-type="fig" rid="F4">4d</xref>) tinged with pale brownish yellow. Many dark patches around cross veins and portions of longitudinal veins as well as patches in cells as shown in Fig. <xref ref-type="fig" rid="F4">4d</xref>; four darker spots at base of wing, at base of Rs, at fork of Sc, and over R<sub>2</sub> and tip of Sc<sub>2</sub>, the latter two spots connected by a narrow stripe along Sc<sub>2</sub>. Venation: Sc long, ending far beyond fork of Rs and at 1/3 of cell dm. Basal section of Sc<sub>2</sub> near tip of Sc<sub>1</sub>. Tip of Sc<sub>2</sub> nearly transverse, indistinct at wing margin. Rs very short, slightly sinuous. R<sub>2</sub> before tip of Sc<sub>2</sub> and distance between them about length of R<sub>2</sub>. Radial and medial veins distinctly curved caudally before wing margin. Crossvein r-r at basal 1/3 of cell r<sub>3</sub>. Cell dm elongate, more than 5 times as long as its width; m-m elongate, twice as long as basal section of M<sub>3</sub>. Basal section of CuA<sub>1</sub> far beyond fork of M and at about 1/4 of cell dm. A<sub>1</sub> straight, slightly curved near tip. A<sub>2</sub> slightly sinuous. Halter length 1.5 mm, pale yellow with knob brownish black.</p><p><bold><italic>Abdomen</italic>.</bold> Tergites brownish yellow with lateral borders brownish black. Sternites brownish yellow, middle of first sternite paler. Hairs on abdomen white.</p><p><bold><italic>Hypopygium</italic></bold> (Fig. <xref ref-type="fig" rid="F5">5</xref>). Ninth tergite with rounded posterior margin and small median emargination. Gonocoxite stubby with an elongate, blunt-apexed ventromesal lobe; inside edge with a large setose bulge. Outer gonostylus arched at 2/3 length, tip acute. Inner gonostylus short, oval with a long arched rostral prolongation armed with two spines at base from a single tubercle; an elongate lobe arising dorsally near base with a brush of long setae at apex, at right angle to lobe and directed laterally. Paramere wide at base, elongate, triangular distally. Penis long, tip sunken in the middle.</p><fig id="F5" position="float" orientation="portrait"><object-id xmlns:xlink="http://www.w3.org/1999/xlink" content-type="doi" xlink:type="simple">10.3897/zookeys.1041.65906.figure5</object-id><object-id xmlns:xlink="http://www.w3.org/1999/xlink" content-type="arpha" xlink:type="simple">3EB9B392-1AD8-5EAB-8A13-679889C8738B</object-id><label>Figure 5.</label><caption><p><tp:taxon-name><tp:taxon-name-part taxon-name-part-type="genus" reg="Libnotes">Libnotes</tp:taxon-name-part> (<tp:taxon-name-part taxon-name-part-type="subgenus" reg="Laosa">Laosa</tp:taxon-name-part>) <tp:taxon-name-part taxon-name-part-type="species" reg="fuscinervis">fuscinervis</tp:taxon-name-part></tp:taxon-name> Brunetti, 1912 <bold>a</bold> male hypopygium, dorsal view <bold>b</bold> male hypopygium, ventral view. Scale bars: 0.5 mm.</p></caption><graphic xmlns:xlink="http://www.w3.org/1999/xlink" xlink:href="zookeys-1041-101-g005.jpg" position="float" orientation="portrait" xlink:type="simple" id="oo_550525.jpg"><uri content-type="original_file" xlink:type="simple">https://binary.pensoft.net/fig/550525</uri></graphic></fig><p><bold>Female.</bold> Unknown.</p></tp:treatment-sec><tp:treatment-sec sec-type="distribution" id="SECID0E2YAG"><title>Distribution.</title><p>China (Yunnan); India.</p></tp:treatment-sec><tp:treatment-sec sec-type="remarks" id="SECID0EAZAG"><title>Remarks.</title><p>This species was known previously only from India. Now it is recorded from China for the first time.</p></tp:treatment-sec></tp:taxon-treatment>
